# Supplementary material for: Trypanosoma cruzi Sirtuin 2 as a Relevant Druggable Target: New Inhibitors Developed by Computer-Aided Drug Design
Source: Pharmaceuticals (Basel). 2023 Mar 10;16(3):428. doi: 10.3390/ph16030428 (PMC10057528; doi:10.3390/ph16030428)
Supplement: Supplementary file 1 [file pharmaceuticals-16-00428-s001.zip]

Archive with 1 entries (1 files):
- pharmaceuticals-2094601-supplementary.pdf
